# Supplementary material for: Genotypic Clustering of H5N1 Avian Influenza Viruses in North America Evaluated by Ordination Analysis
Source: Viruses. 2024 Nov 22;16(12):1818. doi: 10.3390/v16121818 (PMC11680268; doi:10.3390/v16121818)
Supplement: Supplementary file 1 [file viruses-16-01818-s001.zip]

Archive with 6 entries (6 files):
- Supplementary Figures.pdf
- Tawidianetal2024_TableS1.xlsx
- Tawidianetal2024_TableS2.xls
- Tawidianetal2024_TableS3.xlsx
- Tawidianetal2024_TextS1.txt
- Tawidianetal2024_TextS2.txt
